# Supplementary material for: Effects of Nitrogen Addition on Nitrogen Resorption in Temperate Shrublands in Northern China
Source: PLoS One. 2015 Jun 18;10(6):e0130434. doi: 10.1371/journal.pone.0130434 (PMC4472726; doi:10.1371/journal.pone.0130434)
Supplement: S1 Dataset — (CSV) [file pone.0130434.s001.csv]

Site	Sample plots	N input(kg ha-1 yr-1 )	Soil inorganic N	Family	Genus	Species	Lifeform	FamilyChinese	GenusChinese	SpeciesChinese	Code	Ng(mg.g-1)	Ns(mg.g-1)	NRE%
Vitex negundo community	Vn- A0	0	1.681227445	Verbenaceae	Vitex	vitex_negundo	shrub	Âí±Þ²Ý¿Æ	Äµ¾£Êô	¾£Ìõ	F530	20.680	12.15991497	41.19890077	1
Vitex negundo community	Vn- A0	0	1.681227445	Verbenaceae	Vitex	vitex_negundo	shrub	Âí±Þ²Ý¿Æ	Äµ¾£Êô	¾£Ìõ	F531	17.903	10.88897943	39.17657425	1
Vitex negundo community	Vn- A0	0	1.681227445	Verbenaceae	Vitex	vitex_negundo	shrub	Âí±Þ²Ý¿Æ	Äµ¾£Êô	¾£Ìõ	F532	21.965	13.54894161	38.31584317	1
Vitex negundo community	Vn- B0	0	4.789272031	Verbenaceae	Vitex	vitex_negundo	shrub	Âí±Þ²Ý¿Æ	Äµ¾£Êô	¾£Ìõ	F550	19.019	13.39630485	29.56403876	1
Vitex negundo community	Vn- B0	0	4.789272031	Verbenaceae	Vitex	vitex_negundo	shrub	Âí±Þ²Ý¿Æ	Äµ¾£Êô	¾£Ìõ	F551	20.318	11.89532042	41.4545644	1
Vitex negundo community	Vn- B0	0	4.789272031	Verbenaceae	Vitex	vitex_negundo	shrub	Âí±Þ²Ý¿Æ	Äµ¾£Êô	¾£Ìõ	F552	14.918	12.22355127	18.05932973	1
Vitex negundo community	Vn- C0	0	7.330346622	Verbenaceae	Vitex	vitex_negundo	shrub	Âí±Þ²Ý¿Æ	Äµ¾£Êô	¾£Ìõ	F569	21.003	10.40347219	50.46785872	1
Vitex negundo community	Vn- C0	0	7.330346622	Verbenaceae	Vitex	vitex_negundo	shrub	Âí±Þ²Ý¿Æ	Äµ¾£Êô	¾£Ìõ	F570	19.842	9.943022728	49.8883743	1
Vitex negundo community	Vn- C0	0	7.330346622	Verbenaceae	Vitex	vitex_negundo	shrub	Âí±Þ²Ý¿Æ	Äµ¾£Êô	¾£Ìõ	F571	18.318	9.822608232	46.37795836	1
Vitex negundo community	Vn- A1	20	9.161429248	Verbenaceae	Vitex	vitex_negundo	shrub	Âí±Þ²Ý¿Æ	Äµ¾£Êô	¾£Ìõ	F535	19.868	12.97333241	34.70254848	2
Vitex negundo community	Vn- A1	20	9.161429248	Verbenaceae	Vitex	vitex_negundo	shrub	Âí±Þ²Ý¿Æ	Äµ¾£Êô	¾£Ìõ	F536	16.525	13.60465646	17.67144579	2
Vitex negundo community	Vn- A1	20	9.161429248	Verbenaceae	Vitex	vitex_negundo	shrub	Âí±Þ²Ý¿Æ	Äµ¾£Êô	¾£Ìõ	F537	19.518	10.93025565	43.99896976	2
Vitex negundo community	Vn- B1	20	2.130294506	Verbenaceae	Vitex	vitex_negundo	shrub	Âí±Þ²Ý¿Æ	Äµ¾£Êô	¾£Ìõ	F555	18.542	10.5254519	43.23452757	2
Vitex negundo community	Vn- B1	20	2.130294506	Verbenaceae	Vitex	vitex_negundo	shrub	Âí±Þ²Ý¿Æ	Äµ¾£Êô	¾£Ìõ	F556	15.941	10.28843641	35.45942324	2
Vitex negundo community	Vn- B1	20	2.130294506	Verbenaceae	Vitex	vitex_negundo	shrub	Âí±Þ²Ý¿Æ	Äµ¾£Êô	¾£Ìõ	F557	18.403	12.83941746	30.2303629	2
Vitex negundo community	Vn- C1	20	30.42643923	Verbenaceae	Vitex	vitex_negundo	shrub	Âí±Þ²Ý¿Æ	Äµ¾£Êô	¾£Ìõ	F574	16.749	11.99127674	28.40508878	2
Vitex negundo community	Vn- C1	20	30.42643923	Verbenaceae	Vitex	vitex_negundo	shrub	Âí±Þ²Ý¿Æ	Äµ¾£Êô	¾£Ìõ	F575	18.756	12.99967527	30.68873102	2
Vitex negundo community	Vn- C1	20	30.42643923	Verbenaceae	Vitex	vitex_negundo	shrub	Âí±Þ²Ý¿Æ	Äµ¾£Êô	¾£Ìõ	F576	18.264	12.33469009	32.46381424	2
Vitex negundo community	Vn- A2	50	5.467953207	Verbenaceae	Vitex	vitex_negundo	shrub	Âí±Þ²Ý¿Æ	Äµ¾£Êô	¾£Ìõ	F540	18.253	13.31056118	27.07667116	3
Vitex negundo community	Vn- A2	50	5.467953207	Verbenaceae	Vitex	vitex_negundo	shrub	Âí±Þ²Ý¿Æ	Äµ¾£Êô	¾£Ìõ	F543	19.011	16.81706309	11.54176582	3
Vitex negundo community	Vn- A2	50	5.467953207	Verbenaceae	Vitex	vitex_negundo	shrub	Âí±Þ²Ý¿Æ	Äµ¾£Êô	¾£Ìõ	F542	19.237	15.24528384	20.74819127	3
Vitex negundo community	Vn- B2	50	23.28828171	Verbenaceae	Vitex	vitex_negundo	shrub	Âí±Þ²Ý¿Æ	Äµ¾£Êô	¾£Ìõ	F560	20.133	12.91291714	35.8604343	3
Vitex negundo community	Vn- B2	50	23.28828171	Verbenaceae	Vitex	vitex_negundo	shrub	Âí±Þ²Ý¿Æ	Äµ¾£Êô	¾£Ìõ	F561	19.863	13.15372944	33.77889445	3
Vitex negundo community	Vn- B2	50	23.28828171	Verbenaceae	Vitex	vitex_negundo	shrub	Âí±Þ²Ý¿Æ	Äµ¾£Êô	¾£Ìõ	F564	19.321	12.81226516	33.68635964	3
Vitex negundo community	Vn- C2	50	14.65392824	Verbenaceae	Vitex	vitex_negundo	shrub	Âí±Þ²Ý¿Æ	Äµ¾£Êô	¾£Ìõ	F581	19.759	14.58733797	26.17481879	3
Vitex negundo community	Vn- C2	50	14.65392824	Verbenaceae	Vitex	vitex_negundo	shrub	Âí±Þ²Ý¿Æ	Äµ¾£Êô	¾£Ìõ	F579	20.331	13.93726468	31.44842208	3
Vitex negundo community	Vn- C2	50	14.65392824	Verbenaceae	Vitex	vitex_negundo	shrub	Âí±Þ²Ý¿Æ	Äµ¾£Êô	¾£Ìõ	F582	18.881	14.51877713	23.10388795	3
Vitex negundo community	Vn- A3	100	42.3735209	Verbenaceae	Vitex	vitex_negundo	shrub	Âí±Þ²Ý¿Æ	Äµ¾£Êô	¾£Ìõ	F546	22.301	12.15201735	45.50812889	4
Vitex negundo community	Vn- A3	100	42.3735209	Verbenaceae	Vitex	vitex_negundo	shrub	Âí±Þ²Ý¿Æ	Äµ¾£Êô	¾£Ìõ	F549	25.324	13.33858609	47.32841277	4
Vitex negundo community	Vn- A3	100	42.3735209	Verbenaceae	Vitex	vitex_negundo	shrub	Âí±Þ²Ý¿Æ	Äµ¾£Êô	¾£Ìõ	F547	22.843	12.21353173	46.53168545	4
Vitex negundo community	Vn- B3	100	30.17094017	Verbenaceae	Vitex	vitex_negundo	shrub	Âí±Þ²Ý¿Æ	Äµ¾£Êô	¾£Ìõ	F565	16.360	12.79554605	21.78929876	4
Vitex negundo community	Vn- B3	100	30.17094017	Verbenaceae	Vitex	vitex_negundo	shrub	Âí±Þ²Ý¿Æ	Äµ¾£Êô	¾£Ìõ	F566	19.731	16.42802596	16.73856245	4
Vitex negundo community	Vn- B3	100	30.17094017	Verbenaceae	Vitex	vitex_negundo	shrub	Âí±Þ²Ý¿Æ	Äµ¾£Êô	¾£Ìõ	F567	16.664	13.34143639	19.93693167	4
Vitex negundo community	Vn- C3	100	36	Verbenaceae	Vitex	vitex_negundo	shrub	Âí±Þ²Ý¿Æ	Äµ¾£Êô	¾£Ìõ	F583	20.607	18.6050427	9.713619318	4
Vitex negundo community	Vn- C3	100	36	Verbenaceae	Vitex	vitex_negundo	shrub	Âí±Þ²Ý¿Æ	Äµ¾£Êô	¾£Ìõ	F584	23.509	17.56911874	25.26572219	4
Vitex negundo community	Vn- C3	100	36	Verbenaceae	Vitex	vitex_negundo	shrub	Âí±Þ²Ý¿Æ	Äµ¾£Êô	¾£Ìõ	F587	22.143	18.57605829	16.10997167	4
Vitex negundo community	Vn- A0	0	1.681227445	Thymelaeaceae	Wikstroemia	wikstroemia_chamaedaphne	shrub	ÈðÏã¿Æ	Üé»¨Êô	ºÓË·Üé»¨	F726	24.783	13.55635524	45.29990427	1
Vitex negundo community	Vn- A0	0	1.681227445	Thymelaeaceae	Wikstroemia	wikstroemia_chamaedaphne	shrub	ÈðÏã¿Æ	Üé»¨Êô	ºÓË·Üé»¨	F727	22.198	14.46367621	34.84142039	1
Vitex negundo community	Vn- A0	0	1.681227445	Thymelaeaceae	Wikstroemia	wikstroemia_chamaedaphne	shrub	ÈðÏã¿Æ	Üé»¨Êô	ºÓË·Üé»¨	F728	21.203	14.56044674	31.32828197	1
Vitex negundo community	Vn- B0	0	4.789272031	Thymelaeaceae	Wikstroemia	wikstroemia_chamaedaphne	shrub	ÈðÏã¿Æ	Üé»¨Êô	ºÓË·Üé»¨	F738	23.471	14.95170951	36.29596021	1
Vitex negundo community	Vn- C0	0	7.330346622	Thymelaeaceae	Wikstroemia	wikstroemia_chamaedaphne	shrub	ÈðÏã¿Æ	Üé»¨Êô	ºÓË·Üé»¨	F750	24.076	16.22902274	32.59265366	1
Vitex negundo community	Vn- C0	0	7.330346622	Thymelaeaceae	Wikstroemia	wikstroemia_chamaedaphne	shrub	ÈðÏã¿Æ	Üé»¨Êô	ºÓË·Üé»¨	F751	23.148	16.23706698	29.85624604	1
Vitex negundo community	Vn- A1	20	9.161429248	Thymelaeaceae	Wikstroemia	wikstroemia_chamaedaphne	shrub	ÈðÏã¿Æ	Üé»¨Êô	ºÓË·Üé»¨	F729	22.394	13.85282874	38.13915167	2
Vitex negundo community	Vn- A1	20	9.161429248	Thymelaeaceae	Wikstroemia	wikstroemia_chamaedaphne	shrub	ÈðÏã¿Æ	Üé»¨Êô	ºÓË·Üé»¨	F730	22.235	15.09356499	32.11687645	2
Vitex negundo community	Vn- B1	20	2.130294506	Thymelaeaceae	Wikstroemia	wikstroemia_chamaedaphne	shrub	ÈðÏã¿Æ	Üé»¨Êô	ºÓË·Üé»¨	F741	27.034	16.13270998	40.32498812	2
Vitex negundo community	Vn- B1	20	2.130294506	Thymelaeaceae	Wikstroemia	wikstroemia_chamaedaphne	shrub	ÈðÏã¿Æ	Üé»¨Êô	ºÓË·Üé»¨	F742	24.444	14.74114656	39.69307957	2
Vitex negundo community	Vn- C1	20	30.42643923	Thymelaeaceae	Wikstroemia	wikstroemia_chamaedaphne	shrub	ÈðÏã¿Æ	Üé»¨Êô	ºÓË·Üé»¨	F753	25.569	18.52902889	27.53422214	2
Vitex negundo community	Vn- C1	20	30.42643923	Thymelaeaceae	Wikstroemia	wikstroemia_chamaedaphne	shrub	ÈðÏã¿Æ	Üé»¨Êô	ºÓË·Üé»¨	F754	24.095	16.52578473	31.41496253	2
Vitex negundo community	Vn- B2	50	23.28828171	Thymelaeaceae	Wikstroemia	wikstroemia_chamaedaphne	shrub	ÈðÏã¿Æ	Üé»¨Êô	ºÓË·Üé»¨	F744	22.60901451	14.76569772	34.69110425	3
Vitex negundo community	Vn- B2	50	23.28828171	Thymelaeaceae	Wikstroemia	wikstroemia_chamaedaphne	shrub	ÈðÏã¿Æ	Üé»¨Êô	ºÓË·Üé»¨	F745	29.855	16.18114352	45.80173834	3
Vitex negundo community	Vn- C2	50	14.65392824	Thymelaeaceae	Wikstroemia	wikstroemia_chamaedaphne	shrub	ÈðÏã¿Æ	Üé»¨Êô	ºÓË·Üé»¨	F756	37.128	19.25806403	48.13008241	3
Vitex negundo community	Vn- C2	50	14.65392824	Thymelaeaceae	Wikstroemia	wikstroemia_chamaedaphne	shrub	ÈðÏã¿Æ	Üé»¨Êô	ºÓË·Üé»¨	F757	25.096	19.33241606	22.96477487	3
Vitex negundo community	Vn- C2	50	14.65392824	Thymelaeaceae	Wikstroemia	wikstroemia_chamaedaphne	shrub	ÈðÏã¿Æ	Üé»¨Êô	ºÓË·Üé»¨	F758	24.827	19.26275015	22.41173685	3
Vitex negundo community	Vn- A3	100	42.3735209	Thymelaeaceae	Wikstroemia	wikstroemia_chamaedaphne	shrub	ÈðÏã¿Æ	Üé»¨Êô	ºÓË·Üé»¨	F735	30.971	20.23578882	34.66144061	4
Vitex negundo community	Vn- A3	100	42.3735209	Thymelaeaceae	Wikstroemia	wikstroemia_chamaedaphne	shrub	ÈðÏã¿Æ	Üé»¨Êô	ºÓË·Üé»¨	F736	25.995	19.01376367	26.85555538	4
Vitex negundo community	Vn- C3	100	36	Thymelaeaceae	Wikstroemia	wikstroemia_chamaedaphne	shrub	ÈðÏã¿Æ	Üé»¨Êô	ºÓË·Üé»¨	F759	29.990	21.20225668	29.30284262	4
Vitex negundo community	Vn- C3	100	36	Thymelaeaceae	Wikstroemia	wikstroemia_chamaedaphne	shrub	ÈðÏã¿Æ	Üé»¨Êô	ºÓË·Üé»¨	F760	35.166	25.17419815	28.41322374	4
Vitex negundo community	Vn- C3	100	36	Thymelaeaceae	Wikstroemia	wikstroemia_chamaedaphne	shrub	ÈðÏã¿Æ	Üé»¨Êô	ºÓË·Üé»¨	F761	30.745	21.83242559	28.98825681	4
Vitex negundo community	Vn- A0	0	1.681227445	Cyperaceae	Carex	Carex_rigescens	forb	É¯²Ý¿Æ	Ì¦²ÝÊô	Ï¸Ò¶Ì¦²Ý	F479	16.39959216	9.925186634	39.47906426	1
Vitex negundo community	Vn- B0	0	4.789272031	Cyperaceae	Carex	Carex_rigescens	forb	É¯²Ý¿Æ	Ì¦²ÝÊô	Ï¸Ò¶Ì¦²Ý	F496	14.48321342	7.336250544	49.3465274	1
Vitex negundo community	Vn- C0	0	7.330346622	Cyperaceae	Carex	Carex_rigescens	forb	É¯²Ý¿Æ	Ì¦²ÝÊô	Ï¸Ò¶Ì¦²Ý	F488	17.17500806	9.487888813	44.75758742	1
Vitex negundo community	Vn- A1	20	9.161429248	Cyperaceae	Carex	Carex_rigescens	forb	É¯²Ý¿Æ	Ì¦²ÝÊô	Ï¸Ò¶Ì¦²Ý	F482	16.34939075	10.64808965	34.87164254	2
Vitex negundo community	Vn- B1	20	2.130294506	Cyperaceae	Carex	Carex_rigescens	forb	É¯²Ý¿Æ	Ì¦²ÝÊô	Ï¸Ò¶Ì¦²Ý	F497	15.46433449	8.956207037	42.08475609	2
Vitex negundo community	Vn- C1	20	30.42643923	Cyperaceae	Carex	Carex_rigescens	forb	É¯²Ý¿Æ	Ì¦²ÝÊô	Ï¸Ò¶Ì¦²Ý	F489	18.09797883	12.43147373	31.31015431	2
Vitex negundo community	Vn- A2	50	5.467953207	Cyperaceae	Carex	Carex_rigescens	forb	É¯²Ý¿Æ	Ì¦²ÝÊô	Ï¸Ò¶Ì¦²Ý	F484	14.98567462	13.92805576	7.057532499	3
Vitex negundo community	Vn- B2	50	23.28828171	Cyperaceae	Carex	Carex_rigescens	forb	É¯²Ý¿Æ	Ì¦²ÝÊô	Ï¸Ò¶Ì¦²Ý	F500	15.44630527	14.30398583	10.88942323	3
Vitex negundo community	Vn- C2	50	14.65392824	Cyperaceae	Carex	Carex_rigescens	forb	É¯²Ý¿Æ	Ì¦²ÝÊô	Ï¸Ò¶Ì¦²Ý	F491	17.21405029	14.6799159	14.72131395	3
Vitex negundo community	Vn- A3	100	42.3735209	Cyperaceae	Carex	Carex_rigescens	forb	É¯²Ý¿Æ	Ì¦²ÝÊô	Ï¸Ò¶Ì¦²Ý	F486	19.12474751	12.45975137	34.85011314	4
Vitex negundo community	Vn- B3	100	30.17094017	Cyperaceae	Carex	Carex_rigescens	forb	É¯²Ý¿Æ	Ì¦²ÝÊô	Ï¸Ò¶Ì¦²Ý	F502	18.46780896	12.41559911	32.77167241	4
Vitex negundo community	Vn- C3	100	36	Cyperaceae	Carex	Carex_rigescens	forb	É¯²Ý¿Æ	Ì¦²ÝÊô	Ï¸Ò¶Ì¦²Ý	F494	17.97723651	12.44608164	30.76754799	4
Vitex negundo community	Vn- A0	0	1.681227445	Gramineae	Cleistogenes	Cleistogenes_Chinensis	grasses	ºÌ±¾¿Æ	Òþ×Ó²ÝÊô	ÖÐ»ªÒþ×Ó²Ý	F698	17.35213876	7.080873847	59.19307732	1
Vitex negundo community	Vn- B0	0	4.789272031	Gramineae	Cleistogenes	Cleistogenes_Chinensis	grasses	ºÌ±¾¿Æ	Òþ×Ó²ÝÊô	ÖÐ»ªÒþ×Ó²Ý	F699	17.23841548	8.68483305	49.61930776	1
Vitex negundo community	Vn- C0	0	7.330346622	Gramineae	Cleistogenes	Cleistogenes_Chinensis	grasses	ºÌ±¾¿Æ	Òþ×Ó²ÝÊô	ÖÐ»ªÒþ×Ó²Ý	F700	19.7596705	10.32785535	47.73265399	1
Vitex negundo community	Vn- A1	20	9.161429248	Gramineae	Cleistogenes	Cleistogenes_Chinensis	grasses	ºÌ±¾¿Æ	Òþ×Ó²ÝÊô	ÖÐ»ªÒþ×Ó²Ý	F701	16.3552475	9.854005575	39.7501898	2
Vitex negundo community	Vn- B1	20	2.130294506	Gramineae	Cleistogenes	Cleistogenes_Chinensis	grasses	ºÌ±¾¿Æ	Òþ×Ó²ÝÊô	ÖÐ»ªÒþ×Ó²Ý	F702	17.86316633	9.157453179	48.73555444	2
Vitex negundo community	Vn- C1	20	30.42643923	Gramineae	Cleistogenes	Cleistogenes_Chinensis	grasses	ºÌ±¾¿Æ	Òþ×Ó²ÝÊô	ÖÐ»ªÒþ×Ó²Ý	F703	19.55149174	10.27402997	47.45142668	2
Vitex negundo community	Vn- A2	50	5.467953207	Gramineae	Cleistogenes	Cleistogenes_Chinensis	grasses	ºÌ±¾¿Æ	Òþ×Ó²ÝÊô	ÖÐ»ªÒþ×Ó²Ý	F704	18.84223819	10.21332502	45.79558478	3
Vitex negundo community	Vn- B2	50	23.28828171	Gramineae	Cleistogenes	Cleistogenes_Chinensis	grasses	ºÌ±¾¿Æ	Òþ×Ó²ÝÊô	ÖÐ»ªÒþ×Ó²Ý	F705	16.78223491	12.92475104	22.98551942	3
Vitex negundo community	Vn- C2	50	14.65392824	Gramineae	Cleistogenes	Cleistogenes_Chinensis	grasses	ºÌ±¾¿Æ	Òþ×Ó²ÝÊô	ÖÐ»ªÒþ×Ó²Ý	F706	22.16178894	18.80860686	15.13046662	3
Vitex negundo community	Vn- A3	100	42.3735209	Gramineae	Cleistogenes	Cleistogenes_Chinensis	grasses	ºÌ±¾¿Æ	Òþ×Ó²ÝÊô	ÖÐ»ªÒþ×Ó²Ý	F707	23.12120438	15.88508964	31.29644383	4
Vitex negundo community	Vn- B3	100	30.17094017	Gramineae	Cleistogenes	Cleistogenes_Chinensis	grasses	ºÌ±¾¿Æ	Òþ×Ó²ÝÊô	ÖÐ»ªÒþ×Ó²Ý	F708	20.24467468	17.34216213	14.33716568	4
Vitex negundo community	Vn- C3	100	36	Gramineae	Cleistogenes	Cleistogenes_Chinensis	grasses	ºÌ±¾¿Æ	Òþ×Ó²ÝÊô	ÖÐ»ªÒþ×Ó²Ý	F709	22.44752169	13.37859631	40.40056407	4
