# Supplementary material for: Effects of Nitrogen Addition on Nitrogen Resorption in Temperate Shrublands in Northern China
Source: PLoS One. 2015 Jun 18;10(6):e0130434. doi: 10.1371/journal.pone.0130434 (PMC4472726; doi:10.1371/journal.pone.0130434)
Supplement: S2 Dataset — (CSV) [file pone.0130434.s002.csv]

Site	Sample plots	N input(kg ha-1 yr-1 )	Soil inorganic N	Family	Genus	Species	Lifeform	FamilyChinese	GenusChinese	SpeciesChinese	Code	Ng(mg.g-1)	Ns(mg.g-1)	NRE
Spirea trilobata community	St-A0	0	5.248202654	Rosaceae	Spiraea	spireae_trilobata	shrub	Ç¾Þ±¿Æ	ÐåÏß¾ÕÊô	ÐåÏß¾Õ	F588	20.701	9.856826067	52.38376457	1
Spirea trilobata community	St-A0	0	5.248202654	Rosaceae	Spiraea	spireae_trilobata	shrub	Ç¾Þ±¿Æ	ÐåÏß¾ÕÊô	ÐåÏß¾Õ	F589	21.347	8.828223348	58.64407769	1
Spirea trilobata community	St-A0	0	5.248202654	Rosaceae	Spiraea	spireae_trilobata	shrub	Ç¾Þ±¿Æ	ÐåÏß¾ÕÊô	ÐåÏß¾Õ	F590	17.636	9.193144441	47.87205897	1
Spirea trilobata community	St-B0	0	1.360925357	Rosaceae	Spiraea	spireae_trilobata	shrub	Ç¾Þ±¿Æ	ÐåÏß¾ÕÊô	ÐåÏß¾Õ	F623	16.868	7.800788283	53.75445899	1
Spirea trilobata community	St-B0	0	1.360925357	Rosaceae	Spiraea	spireae_trilobata	shrub	Ç¾Þ±¿Æ	ÐåÏß¾ÕÊô	ÐåÏß¾Õ	F624	17.561	8.72902751	50.29263271	1
Spirea trilobata community	St-B0	0	1.360925357	Rosaceae	Spiraea	spireae_trilobata	shrub	Ç¾Þ±¿Æ	ÐåÏß¾ÕÊô	ÐåÏß¾Õ	F625	17.779	8.187410235	53.94915584	1
Spirea trilobata community	St-C0	0	0.923216857	Rosaceae	Spiraea	spireae_trilobata	shrub	Ç¾Þ±¿Æ	ÐåÏß¾ÕÊô	ÐåÏß¾Õ	F659	20.771	7.528707385	63.75345274	1
Spirea trilobata community	St-C0	0	0.923216857	Rosaceae	Spiraea	spireae_trilobata	shrub	Ç¾Þ±¿Æ	ÐåÏß¾ÕÊô	ÐåÏß¾Õ	F660	18.09	10.8094728	40.24526502	1
Spirea trilobata community	St-C0	0	0.923216857	Rosaceae	Spiraea	spireae_trilobata	shrub	Ç¾Þ±¿Æ	ÐåÏß¾ÕÊô	ÐåÏß¾Õ	F661	17.122	10.88608503	36.42004568	1
Spirea trilobata community	St-A1	20	3.817892412	Rosaceae	Spiraea	spireae_trilobata	shrub	Ç¾Þ±¿Æ	ÐåÏß¾ÕÊô	ÐåÏß¾Õ	F597	21.644	9.236748219	57.32431904	2
Spirea trilobata community	St-A1	20	3.817892412	Rosaceae	Spiraea	spireae_trilobata	shrub	Ç¾Þ±¿Æ	ÐåÏß¾ÕÊô	ÐåÏß¾Õ	F598	18.472	14.53054547	21.33633882	2
Spirea trilobata community	St-A1	20	3.817892412	Rosaceae	Spiraea	spireae_trilobata	shrub	Ç¾Þ±¿Æ	ÐåÏß¾ÕÊô	ÐåÏß¾Õ	F599	19.903	10.46714902	47.41001631	2
Spirea trilobata community	St-B1	20	7.2196875	Rosaceae	Spiraea	spireae_trilobata	shrub	Ç¾Þ±¿Æ	ÐåÏß¾ÕÊô	ÐåÏß¾Õ	F632	16.374	6.626952887	59.52658013	2
Spirea trilobata community	St-B1	20	7.2196875	Rosaceae	Spiraea	spireae_trilobata	shrub	Ç¾Þ±¿Æ	ÐåÏß¾ÕÊô	ÐåÏß¾Õ	F633	20.6	7.740592957	62.42350043	2
Spirea trilobata community	St-B1	20	7.2196875	Rosaceae	Spiraea	spireae_trilobata	shrub	Ç¾Þ±¿Æ	ÐåÏß¾ÕÊô	ÐåÏß¾Õ	F634	19.277	9.115555882	52.71265733	2
Spirea trilobata community	St-C1	20	9.211039169	Rosaceae	Spiraea	spireae_trilobata	shrub	Ç¾Þ±¿Æ	ÐåÏß¾ÕÊô	ÐåÏß¾Õ	F668	20.412	10.56253672	48.25285528	2
Spirea trilobata community	St-C1	20	9.211039169	Rosaceae	Spiraea	spireae_trilobata	shrub	Ç¾Þ±¿Æ	ÐåÏß¾ÕÊô	ÐåÏß¾Õ	F669	20.244	10.1819241	49.70403215	2
Spirea trilobata community	St-C1	20	9.211039169	Rosaceae	Spiraea	spireae_trilobata	shrub	Ç¾Þ±¿Æ	ÐåÏß¾ÕÊô	ÐåÏß¾Õ	F670	20.244	10.17107368	49.75747651	2
Spirea trilobata community	St-A2	50	17.69339848	Rosaceae	Spiraea	spireae_trilobata	shrub	Ç¾Þ±¿Æ	ÐåÏß¾ÕÊô	ÐåÏß¾Õ	F605	18.868	12.61922002	33.12010611	3
Spirea trilobata community	St-A2	50	17.69339848	Rosaceae	Spiraea	spireae_trilobata	shrub	Ç¾Þ±¿Æ	ÐåÏß¾ÕÊô	ÐåÏß¾Õ	F606	19.548	9.402762651	51.89957612	3
Spirea trilobata community	St-A2	50	17.69339848	Rosaceae	Spiraea	spireae_trilobata	shrub	Ç¾Þ±¿Æ	ÐåÏß¾ÕÊô	ÐåÏß¾Õ	F607	19.774	9.585086107	51.52709591	3
Spirea trilobata community	St-B2	50	9.582783516	Rosaceae	Spiraea	spireae_trilobata	shrub	Ç¾Þ±¿Æ	ÐåÏß¾ÕÊô	ÐåÏß¾Õ	F641	18.338	11.58859015	36.80541195	3
Spirea trilobata community	St-B2	50	9.582783516	Rosaceae	Spiraea	spireae_trilobata	shrub	Ç¾Þ±¿Æ	ÐåÏß¾ÕÊô	ÐåÏß¾Õ	F642	19.298	8.542202115	55.73586791	3
Spirea trilobata community	St-B2	50	9.582783516	Rosaceae	Spiraea	spireae_trilobata	shrub	Ç¾Þ±¿Æ	ÐåÏß¾ÕÊô	ÐåÏß¾Õ	F643	15.452	8.103398681	47.55693431	3
Spirea trilobata community	St-C2	50	13.05268765	Rosaceae	Spiraea	spireae_trilobata	shrub	Ç¾Þ±¿Æ	ÐåÏß¾ÕÊô	ÐåÏß¾Õ	F677	21.055	12.26118803	41.76634293	3
Spirea trilobata community	St-C2	50	13.05268765	Rosaceae	Spiraea	spireae_trilobata	shrub	Ç¾Þ±¿Æ	ÐåÏß¾ÕÊô	ÐåÏß¾Õ	F678	20.378	10.54804921	48.23747519	3
Spirea trilobata community	St-C2	50	13.05268765	Rosaceae	Spiraea	spireae_trilobata	shrub	Ç¾Þ±¿Æ	ÐåÏß¾ÕÊô	ÐåÏß¾Õ	F679	18.944	9.806330204	48.23459569	3
Spirea trilobata community	St-A3	100	35.23152348	Rosaceae	Spiraea	spireae_trilobata	shrub	Ç¾Þ±¿Æ	ÐåÏß¾ÕÊô	ÐåÏß¾Õ	F614	16.03	12.01523542	25.04707653	4
Spirea trilobata community	St-A3	100	35.23152348	Rosaceae	Spiraea	spireae_trilobata	shrub	Ç¾Þ±¿Æ	ÐåÏß¾ÕÊô	ÐåÏß¾Õ	F615	20.377	11.71457171	42.51036018	4
Spirea trilobata community	St-A3	100	35.23152348	Rosaceae	Spiraea	spireae_trilobata	shrub	Ç¾Þ±¿Æ	ÐåÏß¾ÕÊô	ÐåÏß¾Õ	F616	20.375	9.359211922	54.0663119	4
Spirea trilobata community	St-B3	100	15.35477203	Rosaceae	Spiraea	spireae_trilobata	shrub	Ç¾Þ±¿Æ	ÐåÏß¾ÕÊô	ÐåÏß¾Õ	F650	20.684	9.069134593	56.15400943	4
Spirea trilobata community	St-B3	100	15.35477203	Rosaceae	Spiraea	spireae_trilobata	shrub	Ç¾Þ±¿Æ	ÐåÏß¾ÕÊô	ÐåÏß¾Õ	F651	17.686	8.939228654	49.45650075	4
Spirea trilobata community	St-B3	100	15.35477203	Rosaceae	Spiraea	spireae_trilobata	shrub	Ç¾Þ±¿Æ	ÐåÏß¾ÕÊô	ÐåÏß¾Õ	F652	17.004	9.546810389	43.85704504	4
Spirea trilobata community	St-C3	100	38.08307255	Rosaceae	Spiraea	spireae_trilobata	shrub	Ç¾Þ±¿Æ	ÐåÏß¾ÕÊô	ÐåÏß¾Õ	F683	21.41	13.86044264	35.26178566	4
Spirea trilobata community	St-C3	100	38.08307255	Rosaceae	Spiraea	spireae_trilobata	shrub	Ç¾Þ±¿Æ	ÐåÏß¾ÕÊô	ÐåÏß¾Õ	F684	19.763	17.08380699	13.558561	4
Spirea trilobata community	St-C3	100	38.08307255	Rosaceae	Spiraea	spireae_trilobata	shrub	Ç¾Þ±¿Æ	ÐåÏß¾ÕÊô	ÐåÏß¾Õ	F685	19.333	14.3835938	25.59982809	4
Spirea trilobata community	St-A0	0	5.248202654	Verbenaceae	Vitex	vitex_negundo	shrub	Âí±Þ²Ý¿Æ	Äµ¾£Êô	¾£Ìõ	F591	29.811	12.84717441	56.90488524	1
Spirea trilobata community	St-A0	0	5.248202654	Verbenaceae	Vitex	vitex_negundo	shrub	Âí±Þ²Ý¿Æ	Äµ¾£Êô	¾£Ìõ	F592	27.835	11.86085105	57.38817096	1
Spirea trilobata community	St-A0	0	5.248202654	Verbenaceae	Vitex	vitex_negundo	shrub	Âí±Þ²Ý¿Æ	Äµ¾£Êô	¾£Ìõ	F593	25.515	12.04597473	52.78893864	1
Spirea trilobata community	St-B0	0	1.360925357	Verbenaceae	Vitex	vitex_negundo	shrub	Âí±Þ²Ý¿Æ	Äµ¾£Êô	¾£Ìõ	F626	15.284	9.862175584	35.4748267	1
Spirea trilobata community	St-B0	0	1.360925357	Verbenaceae	Vitex	vitex_negundo	shrub	Âí±Þ²Ý¿Æ	Äµ¾£Êô	¾£Ìõ	F627	18.803	10.20234942	45.73959141	1
Spirea trilobata community	St-B0	0	1.360925357	Verbenaceae	Vitex	vitex_negundo	shrub	Âí±Þ²Ý¿Æ	Äµ¾£Êô	¾£Ìõ	F628	24.563	11.05528831	54.99273825	1
Spirea trilobata community	St-C0	0	0.923216857	Verbenaceae	Vitex	vitex_negundo	shrub	Âí±Þ²Ý¿Æ	Äµ¾£Êô	¾£Ìõ	F662	22.82	12.14550853	46.77606896	1
Spirea trilobata community	St-C0	0	0.923216857	Verbenaceae	Vitex	vitex_negundo	shrub	Âí±Þ²Ý¿Æ	Äµ¾£Êô	¾£Ìõ	F663	23.643	16.08363152	31.97251417	1
Spirea trilobata community	St-C0	0	0.923216857	Verbenaceae	Vitex	vitex_negundo	shrub	Âí±Þ²Ý¿Æ	Äµ¾£Êô	¾£Ìõ	F664	25.529	13.12353849	48.59384691	1
Spirea trilobata community	St-A1	20	3.817892412	Verbenaceae	Vitex	vitex_negundo	shrub	Âí±Þ²Ý¿Æ	Äµ¾£Êô	¾£Ìõ	F600	23.265	15.62354922	32.84656337	2
Spirea trilobata community	St-A1	20	3.817892412	Verbenaceae	Vitex	vitex_negundo	shrub	Âí±Þ²Ý¿Æ	Äµ¾£Êô	¾£Ìõ	F601	25.066	10.71604729	57.24888821	2
Spirea trilobata community	St-B1	20	7.2196875	Verbenaceae	Vitex	vitex_negundo	shrub	Âí±Þ²Ý¿Æ	Äµ¾£Êô	¾£Ìõ	F635	20.998	10.71879506	48.95236723	2
Spirea trilobata community	St-B1	20	7.2196875	Verbenaceae	Vitex	vitex_negundo	shrub	Âí±Þ²Ý¿Æ	Äµ¾£Êô	¾£Ìõ	F636	23.35	12.45048761	46.67789109	2
Spirea trilobata community	St-B1	20	7.2196875	Verbenaceae	Vitex	vitex_negundo	shrub	Âí±Þ²Ý¿Æ	Äµ¾£Êô	¾£Ìõ	F637	23.277	11.90196395	48.86881478	2
Spirea trilobata community	St-C1	20	9.211039169	Verbenaceae	Vitex	vitex_negundo	shrub	Âí±Þ²Ý¿Æ	Äµ¾£Êô	¾£Ìõ	F671	20.003	11.72896862	41.36268525	2
Spirea trilobata community	St-C1	20	9.211039169	Verbenaceae	Vitex	vitex_negundo	shrub	Âí±Þ²Ý¿Æ	Äµ¾£Êô	¾£Ìõ	F672	21.919	12.30102301	43.88076374	2
Spirea trilobata community	St-C1	20	9.211039169	Verbenaceae	Vitex	vitex_negundo	shrub	Âí±Þ²Ý¿Æ	Äµ¾£Êô	¾£Ìõ	F673	24.685	10.46003222	57.62590323	2
Spirea trilobata community	St-A2	50	17.69339848	Verbenaceae	Vitex	vitex_negundo	shrub	Âí±Þ²Ý¿Æ	Äµ¾£Êô	¾£Ìõ	F608	31.484	12.38452196	60.66439967	3
Spirea trilobata community	St-A2	50	17.69339848	Verbenaceae	Vitex	vitex_negundo	shrub	Âí±Þ²Ý¿Æ	Äµ¾£Êô	¾£Ìõ	F609	22.922	13.78198385	39.87469819	3
Spirea trilobata community	St-A2	50	17.69339848	Verbenaceae	Vitex	vitex_negundo	shrub	Âí±Þ²Ý¿Æ	Äµ¾£Êô	¾£Ìõ	F610	27.082	12.37790108	54.29501182	3
Spirea trilobata community	St-B2	50	9.582783516	Verbenaceae	Vitex	vitex_negundo	shrub	Âí±Þ²Ý¿Æ	Äµ¾£Êô	¾£Ìõ	F644	23.284	13.18914533	43.35518672	3
Spirea trilobata community	St-B2	50	9.582783516	Verbenaceae	Vitex	vitex_negundo	shrub	Âí±Þ²Ý¿Æ	Äµ¾£Êô	¾£Ìõ	F645	19.001	14.27546024	24.87109802	3
Spirea trilobata community	St-B2	50	9.582783516	Verbenaceae	Vitex	vitex_negundo	shrub	Âí±Þ²Ý¿Æ	Äµ¾£Êô	¾£Ìõ	F646	21.512	11.89553738	44.70228776	3
Spirea trilobata community	St-A3	100	35.23152348	Verbenaceae	Vitex	vitex_negundo	shrub	Âí±Þ²Ý¿Æ	Äµ¾£Êô	¾£Ìõ	F617	26.16	16.20029807	38.07249628	4
Spirea trilobata community	St-A3	100	35.23152348	Verbenaceae	Vitex	vitex_negundo	shrub	Âí±Þ²Ý¿Æ	Äµ¾£Êô	¾£Ìõ	F618	26.301	13.87077808	47.26047695	4
Spirea trilobata community	St-A3	100	35.23152348	Verbenaceae	Vitex	vitex_negundo	shrub	Âí±Þ²Ý¿Æ	Äµ¾£Êô	¾£Ìõ	F619	21.672	17.37380862	19.83376551	4
Spirea trilobata community	St-B3	100	15.35477203	Verbenaceae	Vitex	vitex_negundo	shrub	Âí±Þ²Ý¿Æ	Äµ¾£Êô	¾£Ìõ	F653	24.267	11.98140621	50.62583218	4
Spirea trilobata community	St-B3	100	15.35477203	Verbenaceae	Vitex	vitex_negundo	shrub	Âí±Þ²Ý¿Æ	Äµ¾£Êô	¾£Ìõ	F654	20.757	12.02841759	42.04989484	4
Spirea trilobata community	St-B3	100	15.35477203	Verbenaceae	Vitex	vitex_negundo	shrub	Âí±Þ²Ý¿Æ	Äµ¾£Êô	¾£Ìõ	F655	20.124	13.02812457	35.26218418	4
Spirea trilobata community	St-C3	100	38.08307255	Verbenaceae	Vitex	vitex_negundo	shrub	Âí±Þ²Ý¿Æ	Äµ¾£Êô	¾£Ìõ	F686	26.622	16.06918693	39.63951478	4
Spirea trilobata community	St-C3	100	38.08307255	Verbenaceae	Vitex	vitex_negundo	shrub	Âí±Þ²Ý¿Æ	Äµ¾£Êô	¾£Ìõ	F687	24.766	16.48514271	33.43746209	4
Spirea trilobata community	St-C3	100	38.08307255	Verbenaceae	Vitex	vitex_negundo	shrub	Âí±Þ²Ý¿Æ	Äµ¾£Êô	¾£Ìõ	F688	20.688	15.18030047	26.62346298	4
Spirea trilobata community	St-A0	0	5.248202654	Rosaceae	Armeniaca	Armeniaca_sibirica	shrub	Ç¾Þ±¿Æ	ÀîÊô	É½ÐÓ	F594	24.398	12.19279051	50.02496784	1
Spirea trilobata community	St-A0	0	5.248202654	Rosaceae	Armeniaca	Armeniaca_sibirica	shrub	Ç¾Þ±¿Æ	ÀîÊô	É½ÐÓ	F595	21.809	10.27847409	52.87000088	1
Spirea trilobata community	St-A0	0	5.248202654	Rosaceae	Armeniaca	Armeniaca_sibirica	shrub	Ç¾Þ±¿Æ	ÀîÊô	É½ÐÓ	F596	23.221	12.88766384	44.50063821	1
Spirea trilobata community	St-B0	0	1.360925357	Rosaceae	Armeniaca	Armeniaca_sibirica	shrub	Ç¾Þ±¿Æ	ÀîÊô	É½ÐÓ	F629	17.157	6.715396643	60.85937054	1
Spirea trilobata community	St-B0	0	1.360925357	Rosaceae	Armeniaca	Armeniaca_sibirica	shrub	Ç¾Þ±¿Æ	ÀîÊô	É½ÐÓ	F630	18.219	8.303250074	54.42517297	1										N3
Spirea trilobata community	St-B0	0	1.360925357	Rosaceae	Armeniaca	Armeniaca_sibirica	shrub	Ç¾Þ±¿Æ	ÀîÊô	É½ÐÓ	F631	17.982	6.75504148	62.43399062	1										43.9448
Spirea trilobata community	St-C0	0	0.923216857	Rosaceae	Armeniaca	Armeniaca_sibirica	shrub	Ç¾Þ±¿Æ	ÀîÊô	É½ÐÓ	F665	19.083	8.539897203	55.24925613	1										53.0085
Spirea trilobata community	St-C0	0	0.923216857	Rosaceae	Armeniaca	Armeniaca_sibirica	shrub	Ç¾Þ±¿Æ	ÀîÊô	É½ÐÓ	F666	18.72	8.581488132	54.15946694	1										52.0683
Spirea trilobata community	St-C0	0	0.923216857	Rosaceae	Armeniaca	Armeniaca_sibirica	shrub	Ç¾Þ±¿Æ	ÀîÊô	É½ÐÓ	F667	20.966	9.334150553	55.48033381	1										46.0077
Spirea trilobata community	St-C1	20	9.211039169	Rosaceae	Armeniaca	Armeniaca_sibirica	shrub	Ç¾Þ±¿Æ	ÀîÊô	É½ÐÓ	F676	22.537	10.16349912	54.90248964	2										51.1022
Spirea trilobata community	St-C1	20	9.211039169	Rosaceae	Armeniaca	Armeniaca_sibirica	shrub	Ç¾Þ±¿Æ	ÀîÊô	É½ÐÓ	F675	20.089	9.906958938	50.68586829	2
Spirea trilobata community	St-C1	20	9.211039169	Rosaceae	Armeniaca	Armeniaca_sibirica	shrub	Ç¾Þ±¿Æ	ÀîÊô	É½ÐÓ	F674	19.88	11.07585311	44.28631719	2
Spirea trilobata community	St-B1	20	7.2196875	Rosaceae	Armeniaca	Armeniaca_sibirica	shrub	Ç¾Þ±¿Æ	ÀîÊô	É½ÐÓ	F639	17.581	11.58214688	34.12125616	2
Spirea trilobata community	St-B1	20	7.2196875	Rosaceae	Armeniaca	Armeniaca_sibirica	shrub	Ç¾Þ±¿Æ	ÀîÊô	É½ÐÓ	F640	18.546	7.685222626	58.56183517	2										5.6147
Spirea trilobata community	St-B1	20	7.2196875	Rosaceae	Armeniaca	Armeniaca_sibirica	shrub	Ç¾Þ±¿Æ	ÀîÊô	É½ÐÓ	F638	17.519	8.138350844	53.54437824	2										2.75368
Spirea trilobata community	St-A1	20	3.817892412	Rosaceae	Armeniaca	Armeniaca_sibirica	shrub	Ç¾Þ±¿Æ	ÀîÊô	É½ÐÓ	F604	20.378	11.9842279	41.19056433	2										5.7011
Spirea trilobata community	St-A1	20	3.817892412	Rosaceae	Armeniaca	Armeniaca_sibirica	shrub	Ç¾Þ±¿Æ	ÀîÊô	É½ÐÓ	F603	25.696	12.27707386	52.22114096	2										5.44403
Spirea trilobata community	St-A1	20	3.817892412	Rosaceae	Armeniaca	Armeniaca_sibirica	shrub	Ç¾Þ±¿Æ	ÀîÊô	É½ÐÓ	F602	21.418	14.76090431	31.08291327	2										3.15196
Spirea trilobata community	St-C2	50	13.05268765	Rosaceae	Armeniaca	Armeniaca_sibirica	shrub	Ç¾Þ±¿Æ	ÀîÊô	É½ÐÓ	F680	19.843	9.778084159	50.72383969	3
Spirea trilobata community	St-C2	50	13.05268765	Rosaceae	Armeniaca	Armeniaca_sibirica	shrub	Ç¾Þ±¿Æ	ÀîÊô	É½ÐÓ	F681	19.83	9.686740041	51.15201294	3
Spirea trilobata community	St-C2	50	13.05268765	Rosaceae	Armeniaca	Armeniaca_sibirica	shrub	Ç¾Þ±¿Æ	ÀîÊô	É½ÐÓ	F682	17.373	8.865902424	48.96657993	3
Spirea trilobata community	St-B2	50	9.582783516	Rosaceae	Armeniaca	Armeniaca_sibirica	shrub	Ç¾Þ±¿Æ	ÀîÊô	É½ÐÓ	F649	23.119	8.260688186	64.26899126	3
Spirea trilobata community	St-B2	50	9.582783516	Rosaceae	Armeniaca	Armeniaca_sibirica	shrub	Ç¾Þ±¿Æ	ÀîÊô	É½ÐÓ	F647	19.224	9.336559772	51.4333958	3
Spirea trilobata community	St-B2	50	9.582783516	Rosaceae	Armeniaca	Armeniaca_sibirica	shrub	Ç¾Þ±¿Æ	ÀîÊô	É½ÐÓ	F648	17.232	8.0033499	53.55430442	3
Spirea trilobata community	St-A2	50	17.69339848	Rosaceae	Armeniaca	Armeniaca_sibirica	shrub	Ç¾Þ±¿Æ	ÀîÊô	É½ÐÓ	F613	25.481	10.2439177	59.79757079	3
Spirea trilobata community	St-A2	50	17.69339848	Rosaceae	Armeniaca	Armeniaca_sibirica	shrub	Ç¾Þ±¿Æ	ÀîÊô	É½ÐÓ	F612	24.261	10.85196137	55.2702769	3
Spirea trilobata community	St-A2	50	17.69339848	Rosaceae	Armeniaca	Armeniaca_sibirica	shrub	Ç¾Þ±¿Æ	ÀîÊô	É½ÐÓ	F611	24.069	9.230867028	61.64805188	3
Spirea trilobata community	St-A3	100	35.23152348	Rosaceae	Armeniaca	Armeniaca_sibirica	shrub	Ç¾Þ±¿Æ	ÀîÊô	É½ÐÓ	F620	25.451	12.34007955	51.51471649	4
Spirea trilobata community	St-A3	100	35.23152348	Rosaceae	Armeniaca	Armeniaca_sibirica	shrub	Ç¾Þ±¿Æ	ÀîÊô	É½ÐÓ	F621	23.966	10.46984553	56.31414605	4
Spirea trilobata community	St-A3	100	35.23152348	Rosaceae	Armeniaca	Armeniaca_sibirica	shrub	Ç¾Þ±¿Æ	ÀîÊô	É½ÐÓ	F622	25.673	11.97126985	53.37061216	4
Spirea trilobata community	St-B3	100	15.35477203	Rosaceae	Armeniaca	Armeniaca_sibirica	shrub	Ç¾Þ±¿Æ	ÀîÊô	É½ÐÓ	F656	20.051	7.291657329	63.63499056	4
Spirea trilobata community	St-B3	100	15.35477203	Rosaceae	Armeniaca	Armeniaca_sibirica	shrub	Ç¾Þ±¿Æ	ÀîÊô	É½ÐÓ	F657	18.714	7.455675602	60.16024131	4
Spirea trilobata community	St-B3	100	15.35477203	Rosaceae	Armeniaca	Armeniaca_sibirica	shrub	Ç¾Þ±¿Æ	ÀîÊô	É½ÐÓ	F658	18.548	10.08626223	45.61980467	4
Spirea trilobata community	St-C3	100	38.08307255	Rosaceae	Armeniaca	Armeniaca_sibirica	shrub	Ç¾Þ±¿Æ	ÀîÊô	É½ÐÓ	F689	20.281	10.19550443	49.72798499	4
Spirea trilobata community	St-C3	100	38.08307255	Rosaceae	Armeniaca	Armeniaca_sibirica	shrub	Ç¾Þ±¿Æ	ÀîÊô	É½ÐÓ	F690	20.911	11.20438814	46.41833314	4
Spirea trilobata community	St-C3	100	38.08307255	Rosaceae	Armeniaca	Armeniaca_sibirica	shrub	Ç¾Þ±¿Æ	ÀîÊô	É½ÐÓ	F691	18.198	15.90582848	12.59444583	4
Spirea trilobata community	St-A0	0	5.248202654	Cyperaceae	Carex	Carex_rigescens	forb	É¯²Ý¿Æ	Ì¦²ÝÊô	Ï¸Ò¶Ì¦²Ý	F503	16.75536752	6.476284266	61.34800231	1
Spirea trilobata community	St-B0	0	1.360925357	Cyperaceae	Carex	Carex_rigescens	forb	É¯²Ý¿Æ	Ì¦²ÝÊô	Ï¸Ò¶Ì¦²Ý	F512	17.08974957	7.446819544	56.42522723	1
Spirea trilobata community	St-C0	0	0.923216857	Cyperaceae	Carex	Carex_rigescens	forb	É¯²Ý¿Æ	Ì¦²ÝÊô	Ï¸Ò¶Ì¦²Ý	F519	16.1416316	6.690443158	58.5516302	1
Spirea trilobata community	St-A1	20	3.817892412	Cyperaceae	Carex	Carex_rigescens	forb	É¯²Ý¿Æ	Ì¦²ÝÊô	Ï¸Ò¶Ì¦²Ý	F505	17.12267399	8.877484202	48.15363413	2
Spirea trilobata community	St-B1	20	7.2196875	Cyperaceae	Carex	Carex_rigescens	forb	É¯²Ý¿Æ	Ì¦²ÝÊô	Ï¸Ò¶Ì¦²Ý	F514	16.7326951	9.386891723	43.90089782	2
Spirea trilobata community	St-C1	20	9.211039169	Cyperaceae	Carex	Carex_rigescens	forb	É¯²Ý¿Æ	Ì¦²ÝÊô	Ï¸Ò¶Ì¦²Ý	F522	16.87783241	10.78080177	36.12448856	2
Spirea trilobata community	St-A2	50	17.69339848	Cyperaceae	Carex	Carex_rigescens	forb	É¯²Ý¿Æ	Ì¦²ÝÊô	Ï¸Ò¶Ì¦²Ý	F507	18.23173642	11.95073128	34.45094312	3
Spirea trilobata community	St-B2	50	9.582783516	Cyperaceae	Carex	Carex_rigescens	forb	É¯²Ý¿Æ	Ì¦²ÝÊô	Ï¸Ò¶Ì¦²Ý	F515	15.61770678	9.06722486	41.94266168	3
Spirea trilobata community	St-C2	50	13.05268765	Cyperaceae	Carex	Carex_rigescens	forb	É¯²Ý¿Æ	Ì¦²ÝÊô	Ï¸Ò¶Ì¦²Ý	F524	18.25462937	11.35159731	37.81524085	3
Spirea trilobata community	St-A3	100	35.23152348	Cyperaceae	Carex	Carex_rigescens	forb	É¯²Ý¿Æ	Ì¦²ÝÊô	Ï¸Ò¶Ì¦²Ý	F510	18.43187928	8.919301629	51.60937475	4
Spirea trilobata community	St-B3	100	15.35477203	Cyperaceae	Carex	Carex_rigescens	forb	É¯²Ý¿Æ	Ì¦²ÝÊô	Ï¸Ò¶Ì¦²Ý	F517	17.24838853	11.86210871	31.22772781	4
Spirea trilobata community	St-C3	100	38.08307255	Cyperaceae	Carex	Carex_rigescens	forb	É¯²Ý¿Æ	Ì¦²ÝÊô	Ï¸Ò¶Ì¦²Ý	F525	18.38248253	15.45478344	15.92657077	4
Spirea trilobata community	St-A0	0	5.248202654	Gramineae	Spodiopogon	Spodiopogon_sibiricus	grasses	ºÌ±¾¿Æ	´óÓÍÃ¢Êô	´óÓÍÃ¢	F710	17.63390183	6.489652991	63.19786141	1
Spirea trilobata community	St-B0	0	1.360925357	Gramineae	Spodiopogon	Spodiopogon_sibiricus	grasses	ºÌ±¾¿Æ	´óÓÍÃ¢Êô	´óÓÍÃ¢	F711	12.60424495	6.012545824	52.29745336	1
Spirea trilobata community	St-C0	0	0.923216857	Gramineae	Spodiopogon	Spodiopogon_sibiricus	grasses	ºÌ±¾¿Æ	´óÓÍÃ¢Êô	´óÓÍÃ¢	F712	14.1037035	4.305104911	69.47535864	1
Spirea trilobata community	St-A1	20	3.817892412	Gramineae	Spodiopogon	Spodiopogon_sibiricus	grasses	ºÌ±¾¿Æ	´óÓÍÃ¢Êô	´óÓÍÃ¢	F713	20.26490927	8.191215992	59.5793108	2
Spirea trilobata community	St-B1	20	7.2196875	Gramineae	Spodiopogon	Spodiopogon_sibiricus	grasses	ºÌ±¾¿Æ	´óÓÍÃ¢Êô	´óÓÍÃ¢	F714	16.8373549	6.18480742	63.26734539	2
Spirea trilobata community	St-C1	20	9.211039169	Gramineae	Spodiopogon	Spodiopogon_sibiricus	grasses	ºÌ±¾¿Æ	´óÓÍÃ¢Êô	´óÓÍÃ¢	F715	16.17212057	7.776345015	51.91511849	2
Spirea trilobata community	St-A2	50	17.69339848	Gramineae	Spodiopogon	Spodiopogon_sibiricus	grasses	ºÌ±¾¿Æ	´óÓÍÃ¢Êô	´óÓÍÃ¢	F716	21.87774181	10.18120646	53.4631748	3
Spirea trilobata community	St-B2	50	9.582783516	Gramineae	Spodiopogon	Spodiopogon_sibiricus	grasses	ºÌ±¾¿Æ	´óÓÍÃ¢Êô	´óÓÍÃ¢	F717	16.47413254	6.96580708	57.7166988	3
Spirea trilobata community	St-C2	50	13.05268765	Gramineae	Spodiopogon	Spodiopogon_sibiricus	grasses	ºÌ±¾¿Æ	´óÓÍÃ¢Êô	´óÓÍÃ¢	F718	14.06744361	5.393197536	61.66185068	3
Spirea trilobata community	St-A3	100	35.23152348	Gramineae	Spodiopogon	Spodiopogon_sibiricus	grasses	ºÌ±¾¿Æ	´óÓÍÃ¢Êô	´óÓÍÃ¢	F719	15.97092628	10.48663497	34.33921876	4
Spirea trilobata community	St-B3	100	15.35477203	Gramineae	Spodiopogon	Spodiopogon_sibiricus	grasses	ºÌ±¾¿Æ	´óÓÍÃ¢Êô	´óÓÍÃ¢	F720	18.08315277	11.06908083	38.7878819	4
Spirea trilobata community	St-C3	100	38.08307255	Gramineae	Spodiopogon	Spodiopogon_sibiricus	grasses	ºÌ±¾¿Æ	´óÓÍÃ¢Êô	´óÓÍÃ¢	F721	15.75966597	9.97197628	36.72469771	4
