# Supplementary material for: Effects of Nitrogen Addition on Nitrogen Resorption in Temperate Shrublands in Northern China
Source: PLoS One. 2015 Jun 18;10(6):e0130434. doi: 10.1371/journal.pone.0130434 (PMC4472726; doi:10.1371/journal.pone.0130434)
Supplement: S3 Dataset — (CSV) [file pone.0130434.s003.csv]

Site	Sample plots	N input(kg ha-1 yr-1 )	NH4(mg kg-1)	NO3-(mgkg-1)	SIN(mgkg-1)	pH	STN(mg g-1)	STC(mg g-1)	STP(mg g-1)
vitex negundo community	Vn-A0	0	1.681227445	0	1.681227445	8.47	1.943	19.105	0.4	1
vitex negundo community	Vn-B0	0	3.352490421	1.436781609	4.789272031	8.747	2.526	25.708	0.514	1
vitex negundo community	Vn-C0	0	3.63814401	3.692202613	7.330346622	8.73	3.092	34.262	0.571	1
vitex negundo community	Vn-A1	20	3.426752887	5.734676361	9.161429248	NA	NA	NA	NA	2
vitex negundo community	Vn-B1	20	1.823701252	0.306593254	2.130294506	NA	NA	NA	NA	2
vitex negundo community	Vn-C1	20	14.98933902	15.43710021	30.42643923	NA	NA	NA	NA	2
vitex negundo community	Vn-A2	50	3.378832684	2.089120524	5.467953207	NA	NA	NA	NA	3
vitex negundo community	Vn-B2	50	5.220717159	18.06756455	23.28828171	NA	NA	NA	NA	3
vitex negundo community	Vn-C2	50	4.798284422	9.855643819	14.65392824	NA	NA	NA	NA	3
vitex negundo community	Vn-A3	100	5.734560557	36.63896034	42.3735209	NA	NA	NA	NA	4
vitex negundo community	Vn-B3	100	5.299145299	24.87179487	30.17094017	NA	NA	NA	NA	4
vitex negundo community	Vn-C3	100	6.456732	29.54327	36.00001	NA	NA	NA	NA	4
Spirea trilobata community	St-A0	0	2.734902722	2.513299932	5.248202654	8.947	2.657	44.692	0.527	5
Spirea trilobata community	St-B0	0	1.360925357	0	1.360925357	9.02	2.112	33.688	0.461	5
Spirea trilobata community	St-C0	0	0.923216857	0	0.923216857	8.87	1.83	25.754	0.507	5
Spirea trilobata community	St-A1	20	1.654765869	2.163126543	3.817892412	NA	NA	NA	NA	6
Spirea trilobata community	St-B1	20	3.4265625	3.793125	7.2196875	NA	NA	NA	NA	6
Spirea trilobata community	St-C1	20	2.847526966	6.363512203	9.211039169	NA	NA	NA	NA	6
Spirea trilobata community	St-A2	50	3.967905435	13.72549305	17.69339848	NA	NA	NA	NA	7
Spirea trilobata community	St-B2	50	2.140102012	7.442681503	9.582783516	NA	NA	NA	NA	7
Spirea trilobata community	St-C2	50	1.321186677	11.73150098	13.05268765	NA	NA	NA	NA	7
Spirea trilobata community	St-A3	100	4.05071191	31.18081157	35.23152348	NA	NA	NA	NA	8
Spirea trilobata community	St-B3	100	4.815497283	10.53927475	15.35477203	NA	NA	NA	NA	8
Spirea trilobata community	St-C3	100	2.597171776	35.48590077	38.08307255	NA	NA	NA	NA	8
